# Supplementary material for: Functional anatomy of the wing muscles of the Egyptian fruit bat (Rousettus aegyptiacus) using dissection and diceCT
Source: J Anat. 2024 Sep 30;246(5):685–95. doi: 10.1111/joa.14145 (PMC11996702; doi:10.1111/joa.14145)
Supplement: Supplementary file 1 — Data S1. [file JOA-246-685-s001.xlsx]

## Sheet: References
Scientific Name	Common Name	Reference	Muscles	Number of fibres Sampled	Fibre technique	Number of Measurers
Tachyglossus aculeatus	Echidna	Regnault, S., Fahn-Lai, P., Norris, R.M. & Pierce, S.E. (2020) Shoulder muscle architecture in the echidna (Monotremata: Tachyglossus aculeatus) indicates conserved functional properties. Journal of Mammalian Evolution, 27, 591-603.	All Forelimb	3	fascicle	Unstated, assumed 1
Heterocephalus glaber	Naked mole-rat	Sahd, L., Doubell, N., Bennett, N.C. & Kotzé, S.H. (2023) Muscle architecture and muscle fibre type composition in the forelimb of two African mole‐rat species, Bathyergus suillus and Heterocephalus glaber. Journal of Morphology, 284, e21557	All Forelimb	6-to-8	fascicle	Unstated, assumed 1
Bathyergus suillus	Cape dune mole-rat	Sahd, L., Doubell, N., Bennett, N.C. & Kotzé, S.H. (2023) Muscle architecture and muscle fibre type composition in the forelimb of two African mole‐rat species, Bathyergus suillus and Heterocephalus glaber. Journal of Morphology, 284, e21557	All Forelimb	6-to-8	fascicle	Unstated, assumed 1
H. pileatus	Pileated Gibbon	Michilsens, F., Vereecke, E.E., D'Août, K. & Aerts, P. (2009) Functional anatomy of the gibbon forelimb: adaptations to a brachiating lifestyle. Journal of Anatomy, 215, 335-354	All Forelimb	3	fascicle	Unstated, assumed 1
Isoodon obesulus	Quenda	Martin, Meg L., et al. "Mechanical similarity across ontogeny of digging muscles in an Australian marsupial (Isoodon fusciventer)." Journal of Morphology 280.3 (2019): 423-435.	All Forelimb	10	Fibre Digestion	Unstated, assumed 1
H. moloch	Silvery Gibbon	Michilsens, F., Vereecke, E.E., D'Août, K. & Aerts, P. (2009) Functional anatomy of the gibbon forelimb: adaptations to a brachiating lifestyle. Journal of Anatomy, 215, 335-354	All Forelimb	3	fascicle	Unstated, assumed 1
Symphalangus syndactylus	Siamang	Michilsens, F., Vereecke, E.E., D'Août, K. & Aerts, P. (2009) Functional anatomy of the gibbon forelimb: adaptations to a brachiating lifestyle. Journal of Anatomy, 215, 335-354	All Forelimb	3	fascicle	Unstated, assumed 1
Martes martes	Pine Martin	Böhmer, Christine, et al. "A natomical B asis of D ifferences in L ocomotor B ehavior in M artens: AC omparison of the F orelimb M usculature B etween T wo S ympatric S pecies of Martes." The Anatomical Record 301.3 (2018): 449-472.	All Forelimb	15	Fibre Digestion	Unstated, assumed 1
Hylobates lar	Lar Gibbon	Michilsens, F., Vereecke, E.E., D'Août, K. & Aerts, P. (2009) Functional anatomy of the gibbon forelimb: adaptations to a brachiating lifestyle. Journal of Anatomy, 215, 335-354	All Forelimb	3	fascicle	Unstated, assumed 1
Lepus europaeus	European hare	Williams, S., Wilson, A. & Payne, R. (2007) Functional specialisation of the thoracic limb of the hare (Lepus europeus). Journal of anatomy, 210, 491-505.	All Forelimb	<10	fascicle	Unstated, assumed 1
Scalopus aquaticus	Eastern Mole	Rose, J.A., Sandefur, M., Huskey, S., Demler, J.L. & Butcher, M.T. (2013) Muscle architecture and out‐force potential of the thoracic limb in the eastern mole (Scalopus aquaticus). Journal of morphology, 274, 1277-1287.	All Forelimb	2-to3	fascicle	Unstated, assumed 1
Didelphis virginiana	Opossum	Regnault, S., Fahn-Lai, P., Norris, R.M. & Pierce, S.E. (2020) Shoulder muscle architecture in the echidna (Monotremata: Tachyglossus aculeatus) indicates conserved functional properties. Journal of Mammalian Evolution, 27, 591-603.	All Forelimb	3	fascicle	Unstated, assumed 1
Panthera uncia	Snow Leopard	Cuff, A.R., Sparkes, E.L., Randau, M., et al. (2016) The scaling of postcranial muscles in cats (Felidae) II: hindlimb and lumbosacral muscles. Journal of Anatomy, n/a-n/a.	All Forelimb	3-to-10	fascicle	Unstated, assumed 1
Panthera tigris	Sumatran Tiger	Cuff, A.R., Sparkes, E.L., Randau, M., et al. (2016) The scaling of postcranial muscles in cats (Felidae) II: hindlimb and lumbosacral muscles. Journal of Anatomy, n/a-n/a.	All Forelimb	3-to-10	fascicle	Unstated, assumed 1
Panthera onca	Jaguar	Cuff, A.R., Sparkes, E.L., Randau, M., et al. (2016) The scaling of postcranial muscles in cats (Felidae) II: hindlimb and lumbosacral muscles. Journal of Anatomy, n/a-n/a.	All Forelimb	3-to-10	fascicle	Unstated, assumed 1
Rousettus aegyptiacus	Egyptian Fruit Bat	this study	All Forelimb	20 (160 in the Pectoralis)	Fibre Digestion	1
Falco tinnunculus	Kestral	Bribiesca-Contreras, F., Parslew, B. & Sellers, W.I. (2019) A Quantitative and Comparative Analysis of the Muscle Architecture of the Forelimb Myology of Diurnal Birds of Prey (Order Accipitriformes and Falconiformes). The Anatomical Record, 302, 1808-1823.	All Forelimb	not reported	fascicle	Unstated, assumed 1
F. columbarius	Merlin	Bribiesca-Contreras, F., Parslew, B. & Sellers, W.I. (2019) A Quantitative and Comparative Analysis of the Muscle Architecture of the Forelimb Myology of Diurnal Birds of Prey (Order Accipitriformes and Falconiformes). The Anatomical Record, 302, 1808-1823.	All Forelimb	not reported	fascicle	Unstated, assumed 1
Buteo buteo	Buzard	Bribiesca-Contreras, F., Parslew, B. & Sellers, W.I. (2019) A Quantitative and Comparative Analysis of the Muscle Architecture of the Forelimb Myology of Diurnal Birds of Prey (Order Accipitriformes and Falconiformes). The Anatomical Record, 302, 1808-1823.	All Forelimb	not reported	fascicle	Unstated, assumed 1
Accipiter nisus	Sparrow Hawk	Bribiesca-Contreras, F., Parslew, B. & Sellers, W.I. (2019) A Quantitative and Comparative Analysis of the Muscle Architecture of the Forelimb Myology of Diurnal Birds of Prey (Order Accipitriformes and Falconiformes). The Anatomical Record, 302, 1808-1823.	All Forelimb	not reported	fascicle	Unstated, assumed 1
F. peregrinus	Peregrin	Bribiesca-Contreras, F., Parslew, B. & Sellers, W.I. (2019) A Quantitative and Comparative Analysis of the Muscle Architecture of the Forelimb Myology of Diurnal Birds of Prey (Order Accipitriformes and Falconiformes). The Anatomical Record, 302, 1808-1823.	All Forelimb	not reported	fascicle	Unstated, assumed 1
Tyto alba	Barn Owl	Schachner, E.R., Moore, A.J., Martinez, A., et al. (2024) The respiratory system influences flight mechanics in soaring birds. Nature.	Pectoralis Only	80	Fibre Digestion	1
Turdus merula	Black Bird	Schachner, E.R., Moore, A.J., Martinez, A., et al. (2024) The respiratory system influences flight mechanics in soaring birds. Nature.	Pectoralis Only	80	Fibre Digestion	1
Gallus gallus domesticus	Chicken	Schachner, E.R., Moore, A.J., Martinez, A., et al. (2024) The respiratory system influences flight mechanics in soaring birds. Nature.	Pectoralis Only	80	Fibre Digestion	1
Perdix perdix	Partridge	Schachner, E.R., Moore, A.J., Martinez, A., et al. (2024) The respiratory system influences flight mechanics in soaring birds. Nature.	Pectoralis Only	80	Fibre Digestion	1
B. jamaicensis	Red-Tailed Hawk	Schachner, E.R., Moore, A.J., Martinez, A., et al. (2024) The respiratory system influences flight mechanics in soaring birds. Nature.	Pectoralis Only	80	Fibre Digestion	1

## Sheet: Raw muscle data
	Muscle weight (g)					Relative Muscle weight (% total)					Muscle Length (mm)				Fibre Length (mm)				Fibre:Muscle Length Ratio				PCSA (Fibre Length, mm2)
	Nandor (CT)	Nandor (Dissection)	Laszlo	Nadja		Nandor (uCT)	Nandor (Dissection)	Laszlo	Nadja		Nandor	Laszlo	Nadja		Nandor	Laszlo	Nadja		Nandor	Laszlo	Nadja		Nandor	Laszlo	Nadja
Acromiotrapezius (AT)	0.67	0.55	0.7	0.57		6.49	6.42	5.09	4.52		19.54	29.6	22		15.42	23.37	17.37		0.79	0.81	0.8		33.77	28.2	31.07
Infraspinatus (InS)	0.16	0.17	0.25	0.22		1.59	2.01	1.82	1.74		23	24.52	21		5.69	6.06	5.19		0.25				28.64	38.89	40.12
supraspinatus (SuS)	0.16	0.1	0.16	0.18		1.53	1.21	1.18	1.39		14.4	14.88	17		7.01	7.24	8.28		0.49	0.48	0.49		14.05	21.18	20.03
Acromiodeltoideus (AD)	0.33	0.25	0.51	0.53		3.14	2.86	3.73	4.19		24.13	26.76	25		10.17	11.28	10.54		0.42				22.81	42.82	47.53
Latisimus dorsi (LD)	0.26	0.23	0.42	0.37		2.52	2.72	3.04	2.93		41.22	47	47		24.46	27.89	27.89		0.59				9.02	14.12	12.56
Teres major (TMa)	0.15	0.12	0.19	0.2		1.42	1.38	1.41	1.55		22.24	25.75	27.5		12.84	14.86	15.87		0.58				8.71	12.3	11.69
Spinodeltoideous (SD)	0.23	0.14	0.26	0.26		2.23	1.68	1.92	2.05		17.6	22	22		14.13	17.67	17.67		0.8	0.79	0.69		9.65	14.04	13.88
Rhomboideus (Rho)	0.13	0.14	0.21	0.23		1.23	1.61	1.54	1.82		18.65	19.67	18.14		14.95	15.76	14.54		0.8				8.74	12.62	14.98
subscapularis (SubS)	0.67	0.45	0.84	0.75		6.46	5.23	6.14	5.95		21.5	34	26		9.13	14.44	11.05		0.42				46.45	55.07	64.3
Serratus ventralis cervicis costalis (anterior devision) (SVc)	0.15	0.14	0.22	0.15		1.48	1.58	1.62	1.19		15.5	15.47	15		10.36	10.34	10.03		0.67				12.34	20.33	14.17
Serratus ventralis (posterior division: thoracis) (SVt)	0.72	0.69	1.14	1.02		6.98	8.01	8.3	8.06		18.67	26	30		16.6	23.11	26.67		0.89				39.14	46.5	36.08
Pectoralis pars anterior (clavical portion) (PAnt)	0.16	0.07	0.15	0		1.5	0.78	1.1	0		14.35	19.35	0		12.06	16.27	0		0.84				5.26	8.73	#DIV/0!
Pectoralis pars posterior (superficial portion) (PPos)	3.96	3.24	5.07	4.85		38.2	37.81	37.07	38.43		32.46	51	45		30.03	47.18	41.63		0.93	0.89	0.87		102.11	101.76	110.25
Clavodeltoideus (CD)	0.39	0.3	0.45	0.37		3.8	3.5	3.26	2.93		30	33	27		9.32	10.25	8.39		0.31				30.48	41.19	41.77
Subclavius (SC)	0.09	0.14	0.21	0.1		0.83	1.63	1.5	0.79		11.47	18.71	18		0	0	0		0
Pectorlaris abdominalis (PAbd)	0.1	0.08	0.18	0.16		1.01	0.93	1.32	1.23		35.3	45	39		32.74	41.73	36.17		0.93				2.31	4.08	4.06
Levator scapulae dorsalis (LSD)	0.21	0.14	0.23	0.24		1.99	1.58	1.65	1.9		13.5	24.5	20		12.04	21.85	17.84		0.89				10.62	9.79	12.74
tricep brachii (TB)	0.58	0.73	1.06	1		5.62	8.47	7.77	7.95		40.8	36.3	34		11.62	10.34	9.69		0.28				59.06	97.33	98.05
biceps brachii (BB)	1.24	0.91	1.44	1.43		12	10.58	10.53	11.36		40.5	39.79	40		12.64	12.42	12.48		0.31				67.88	109.81	108.7
															Measured	calculated	calculatd

## Sheet: Bat_ID's
	Nandor	Laszlo	Nadja
Body Mass (grams)	n/a	105	94
Skull Length (mm)	41.93	42.08	n/a
Humerus Length (mm)	50.2	53.1	50.4
Humerus Diameter (mm)	3.1	2.96	3.06
notes	post fixation		missing head

## Sheet: Figure2A
	Muscle weight (g)
	Nandor (CT)	Nandor (Dissection)
Acromiotrapezius (AT)	0.67	0.55
Infraspinatus (InS)	0.16	0.17
supraspinatus (SuS)	0.16	0.1
Acromiodeltoideus (AD1)	0.14	0.11
Acromiodeltoideus (AD2)	0.18	0.13
Acromiodeltoideus (1+2 total) (AD)	0.33	0.25
Latisimus dorsi (LD)	0.26	0.23
Teres major (TMa)	0.15	0.12
Spinodeltoideous (SD)	0.23	0.14
Rhomboideus (Rho)	0.13	0.14
subscapularis (SubS)	0.67	0.45
Serratus ventralis cervicis costalis (anterior devision) (SVc)	0.15	0.14
Serratus ventralis (posterior division: thoracis) (SVt)	0.72	0.69
Pectoralis pars anterior (clavical portion) (PAnt)	0.16	0.07
Pectoralis pars posterior (superficial portion) (PPos)	3.96	3.24
Clavodeltoideus (CD)	0.39	0.3
Subclavius (SC)	0.09	0.14
Pectorlaris abdominalis (PAbd)	0.1	0.08
Levator scapulae dorsalis (LSD)	0.21	0.14
tricep brachii (TB)	0.58	0.73
biceps brachii (BB)	1.24	0.91

## Sheet: Figure2B
	Relative Muscle weight (% total)
	Nandor (uCT)	Nandor (Dissection)	Laszlo	Nadja
Upstroke	20.15	19.9	19.73	20.21
Downstroke	62.24	61.06	61.97	60.48
Elbow flex/extend group	17.61	19.04	18.3	19.31
total	100	100	100	100

## Sheet: Figure2D
Abbreviation	Nandor (disection)	Lazslo (dissection)	Nandor % of Lazslo
Pec	3.238	5.07	63.8659
BB	0.906	1.44	62.9167
TB	0.725	1.063	68.2032
SubS	0.448	0.84	53.3333
TR	0.55	0.696	79.023
AD	0.245	0.51	48.0392
CD	0.3	0.446	67.2646
LD	0.233	0.416	56.0096
SD	0.144	0.262	54.9618
InS	0.172	0.249	69.0763
R	0.138	0.21	65.7143
SC	0.14	0.205	68.2927
PecAb	0.08	0.18	44.4444
SupS	0.104	0.162	64.1975
PecAnt	0.067	0.15	44.6667

## Sheet: Figure2E
	Relative fibre to muscle length
Abbreviation Muscle	Nandor	Laszlo	Nadja
SupS	0.49	0.48	0.49
AT	0.79	0.81	0.8
SD	0.8	0.79	0.69
Ppos	0.93	0.89	0.87

## Sheet: Figure3
	Fibre Length (mm)	PCSA (mm2)
	Laszlo	Laszlo
Acromiotrapezius (AT)	23.37	28.2
Infraspinatus (InS)	6.06	38.89
supraspinatus (SuS)	7.24	21.18
Acromiodeltoideus (AD)	11.28	42.82
Latisimus dorsi (LD)	27.89	14.12
Teres major (TMa)	14.86	12.3
Spinodeltoideous (SD)	17.67	14.04
Rhomboideus (Rho)	15.76	12.62
subscapularis (SubS)	14.44	55.07
Serratus ventralis cervicis costalis (anterior devision) (SVc)	10.34	20.33
Serratus ventralis (posterior division: thoracis) (SVt)	23.11	46.5
Pectoralis pars anterior (clavical portion) (PAnt)	16.27	8.73
Pectoralis pars posterior (superficial portion) (PPos)	47.18	101.76
Clavodeltoideus (CD)	10.25	41.19
Pectorlaris abdominalis (PAbd)	41.73	4.08
Levator scapulae dorsalis (LSD)	21.85	9.79
tricep brachii (TB)	10.34	97.33
biceps brachii (BB)	12.42	109.81

## Sheet: Figure4A
	Siamang		Lar		Moloch		Pileated
	PCSA (mm2/g^0.66)	FL (mm/g^0.33)	PCSA (mm2/g^0.66)	FL (mm/g^0.33)	PCSA (mm2/g^0.66)	FL (mm/g^0.33)	PCSA (mm2/g^0.66)	FL (mm/g^0.33)
Trapezius (Tr)	1.24224	3.02612	1.3966	3.23482	1.0142	3.49569	0.973679	3.65221
infraspinatus (InS)	1.16211	1.93046	0.978313	2.13915	0.99246	1.77393	1.07765	2.13915
supraspinatus (SuS)	0.794574	1.77393	1.01308	1.56523	1.14361	1.14784	1.05148	1.98263
Deltoid	3.34332	2.40003	4.01582	1.93046	2.06607	2.81742	2.6964	2.8696
Rhomboid	0.530641	2.76525	0.600586	2.97394	0.559386	2.60872	0.675793	2.6609
rhomboideus_minor ( R)							0.195804	2.4522
Latisimus_dorsi (LD)	1.14669	7.66965	1.02075	7.774	0.993265	6.67833	1.33787	6.73051
teres_major (TMa)	0.689382	3.65221	0.599417	4.53918	0.743958	2.60872	0.671237	4.01743
Teres_Minor	0.311137	2.2435	0.330239	1.93046	0.348374	1.82611
subscapularis (SubS)	2.092	2.0348	2.32225	1.82611	1.59395	1.87828	1.44873	2.60872
serratus_anterior	0.524677	5.16527	0.556522	4.6957	0.438229	4.33048	0.535483	4.59135
pectoralis_major	1.18031	4.9044	1.20025	5.58267	0.930681	6.05224	1.5194	5.3218
pectorlaris_minor	0.225767	3.23482	0.228892	3.02612	0.178328	3.80874	0.151672	4.487
tricep_brachii	1.73221	3.18264	2.8005	2.4522	2.44562	2.0348	2.27216	2.55655
biceps_brachii	1.47972	5.06092	1.8023	4.95657	1.44111	4.9044	2.16992	4.43483

## Sheet: Figure4B
	Snow Leopard		Jaguar		Tiger		Pine Martin
	PCSA (mm2/g^0.66)	FL (mm/g^0.33)	PCSA (mm2/g^0.66)	FL (mm/g^0.33)	PCSA (mm2/g^0.66)	FL (mm/g^0.33)	PCSA (mm2/g^0.66)	FL (mm/g^0.33)
	0.276594	3.07359	0.547674	3.00874	0.406907	3.15297	1.28	0.91
	0.165537	3.56495	0.33017	3.15551	0.440079	3.23768	1.27	1.43
	0.732693	4.2863	2.53351	1.28569	3.86309	1.05413	0.48	1
	0.758256	5.21674	2.56438	1.76708	2.56026	2.25885	1.04	5.92
	0.278333	2.62405	0.79343	0.851253	0.942564	1.07452	0.35	2.52
	0.189037	3.19904	0.328979	2.75923	0.309052	2.68238	0.26	1.81
	0.108127	2.08042	0.225625	0.675132	0.276123	0.70589	0.07	0.63
	0.41417	11.688	0.81297	11.0271	0.828943	10.0393	1.89	0.94
	0.43216	5.50947	0.80925	3.22302	0.47008	5.41653	2.78	3.12
	0.0401574	7.05672	0.0853211	7.6466	0.0977201	6.74125	2.42	2.06
	0.321573	4.16085	0.796828	2.88252	0.690334	3.20944
	0.260294	3.35586	4.21138	0.927572	0.138499	2.82356
	0.63598	4.54766	0.361318	5.23667	4.46009	0.923539
	0.739491	3.93085	0.755601	4.32671	0.196607	6.5883
	0.488497	4.10858	0.691986	4.90791	2.2724	2.76866
	0.866123	3.67995	1.77496	6.1936	2.05304	7.18047
	0.456795	13.2771	3.39513	2.07823	3.21352	2.43767
	0.928527	6.25173	1.99082	1.39723	2.12513	1.45413
	1.549	1.21271

[truncated: 7 more sheets: Figure4C, Figure4D, Figure4E, Figure4F, Figure4G, Figure5A, Figure5B]
